# Supplementary material for: From darkness to light: Genetic manipulation of an atypical plant virus unveils key insights into kitavirus biology, highlighting capsid protein and eIF4A engagement to drive viral infection
Source: PLoS Pathog. 2025 Aug 1;21(8):e1013388. doi: 10.1371/journal.ppat.1013388 (PMC12334043; doi:10.1371/journal.ppat.1013388)
Supplement: S1 Table — (XLSX) [file ppat.1013388.s015.xlsx]

## Sheet: CiLV-C filtered data
S1 table: filtered data of mass spectrometry sequencing from N. benthamiana infected with CilV-C p29:HA or not
Protein Group	Protein ID	Accession	-10lgP	Coverage (%)	Coverage (%) M3	Area M3	#Peptides	#Unique	#Spec M3	PTM	Avg. Mass	Description
42	1151	NbD027560.1	239.69	26	26	2.2881E3	15	12	19	Oxidation (M)	73786	luminal-binding protein 5 (XP_019237640.1)
99	664	NbE44074537.1	217.02	20	20	7.6636E2	10	2	13	Carbamidomethylation; Oxidation (M)	63157	5-epi-aristolochene synthase (BAR94037.1)
18	7656	sp|Q1KZ58-mod|P29_CILVC	216.61	26	26	1.4072E5	7	7	31	Carbamidomethylation; Oxidation (M)	30213	P29 OS=Citrus leprosis virus C (isolate Citrus sinesis/Brazil/Cordeiropolis/2003) OX=686950 GN=p29 PE=4 SV=1
63	169	NbE05064865.1	200.57	25	25	4.0997E3	11	9	16	Oxidation (M)	43097	eukaryotic initiation factor 4A-6 isoform X2 (XP_009764706.1)
72	147	NbD052248.1	200.32	22	22	2616000	7	1	15	Oxidation (M)	41758	actin-7 (XP_019245947.1)
106	359	NbD004179.1	198.40	15	15	0	7	1	12	Oxidation (M); Deamidation (NQ)	55165	isocitrate dehydrogenase [NADP]-like isoform X1 (XP_016489660.1)
65	162	NbD004199.1	197.73	24	24		8	0	16	Oxidation (M)	41726	actin-like (XP_016486007.1)
71	150	NbD043824.1	196.71	24	24	1.2495E3	8	1	15	Oxidation (M)	41703	actin (XP_019265019.1)
91	99	NbE05064907.1	180.67	8	8	0	10	1	13	Oxidation (M)	162075	PDR-type ACB transporter (BAR94044.1)
79	309	NbE03056103.1	177.45	15	15	3.0191E4	7	7	14	Carbamidomethylation	49336	elongation factor 1-alpha (XP_016508842.1)
158	339	NbD022473.1	176.11	15	15	0	6	1	8		52394	Partial heat shock protein 82 (XP_019232766.1)
78	7661	sp|Q1KZ54|P24_CILVC	174.51	23	23	4.8637E4	5	5	14	Oxidation (M)	24559	Uncharacterized protein p24 OS=Citrus leprosis virus C (isolate Citrus sinesis/Brazil/Cordeiropolis/2003) OX=686950 GN=p24 PE=4 SV=1
130	7657	NbD038254.1	169.63	15	15	1.1814E3	7	7	9		51703	tetratricopeptide repeat protein 38 isoform X1 (XP_019238540.1)
178	929	NbD004832.1	165.47	15	15	5.2869E2	5	5	7	Oxidation (M)	38820	apoptosis-inducing factor homolog B-like (XP_016451489.1)
174	7659	sp|Q1KZ56|P61_CILVC	154.58	10	10	4456000	5	5	7	Carbamidomethylation; Oxidation (M)	61440	Uncharacterized protein p61 OS=Citrus leprosis virus C (isolate Citrus sinesis/Brazil/Cordeiropolis/2003) OX=686950 GN=p61 PE=3 SV=1
263	859	NbD021174.1	134.54	17	17	4.6325E2	3	3	4		27149	triosephosphate isomerase cytosolic isoform X1 (XP_016513736.1)
234	2187	NbD030018.1	134.30	12	12	4.8252E2	5	3	5	Oxidation (M)	42624	S-adenosylmethionine synthase 3 (XP_019250722.1)
332	2323	NbD037884.1	134.15	14	14	7.7169E2	3	3	3	Deamidation (NQ)	28516	chloroplast PsbP2 precursor (AFH58002.1)
220	807	NbE05063355.1	131.94	6	6	0	5	1	5		99278	coatomer subunit beta'-2-like (XP_018628416.1)
142	1382	NbD026843.1	131.46	33	33	1.2461E2	4	2	9	Oxidation (M); Deamidation (NQ)	15420	glycine-rich RNA-binding protein-like (XP_016461536.1)
297	766	NbD046317.1	130.70	7	7	2.4192E3	3	3	3	Oxidation (M)	53104	S-adenosylhomocysteine hydrolase (BAR72292.1)
346	1282	NbD037366.1	130.68	8	8	2.3368E2	2	2	3		41239	SGT1 (AAW82048.1)
273	794	NbE05063989.1	129.16	5	5	0	4	1	4		103293	coatomer subunit beta'-1 (XP_009794071.1)
228	7667	NbD040929.1	129.01	4	4	5.7123E1	3	3	5		106041	coatomer subunit beta-1 (XP_019250152.1)
281	7675	NbD045071.1	128.40	8	8	1.8901E2	3	3	4		49315	aspartate aminotransferase cytoplasmic (XP_019263309.1)
322	7702	NbD051432.1	125.12	7	7	0	2	2	3	Carbamidomethylation	47856	arabinosyltransferase RRA3-like (XP_016482644.1)
340	2180	NbD010023.1	123.25	8	8	1.6985E2	3	1	3		43046	S-adenosylmethionine synthase 2 (XP_019257462.1)
148	820	NbD053148.1	123.06	9	9	9.6592E1	5	1	8		58530	aldehyde dehydrogenase family 2 member B7 mitochondrial-like (XP_019257053.1)
237	556	NbD013269.1	122.44	7	7	9.1983E1	4	1	5	Oxidation (M)	63288	phosphoglucomutase cytoplasmic (XP_019258608.1)
278	896	NbD031935.1	121.29	23	23	3.2632E2	3	3	4		17351	Partial GTP-binding protein SAR2 (XP_019234194.1)
221	939	NbD033012.1	120.33	21	21	0	4	1	5		23857	ras-related protein Rab11A (XP_019247583.1)
243	1023	NbD050614.1	119.10	16	16	7.9661E2	3	3	5	Oxidation (M)	32024	cytochrome c1-2 heme protein mitochondrial-like (XP_019265328.1)
258	2045	NbD052515.1	118.31	12	12	0	3	3	4		37462	adenosine kinase 2 (XP_016514644.1)
223	161	NbE05064778.1	116.39	7	7	9.1983E1	4	1	5	Oxidation (M)	63399	phosphoglucomutase cytoplasmic-like (XP_009623306.1)
254	389	NbE03059520.1	110.32	5	5	1.2004E3	4	4	4	Oxidation (M)	84629	5-methyltetrahydropteroyltriglutamate--homocysteine methyltransferase-like (XP_016491448.1)
300	7669	NbD004239.1	108.78	6	6	3.1734E2	3	3	3		54766	cyprosin-like (XP_019249655.1)
194	7668	NbD002635.1	108.55	7	7	6.8924E1	3	1	6	Deamidation (NQ)	58085	trans-cinnamate 4-monooxygenase (XP_016509005.1)
334	930	NbD033100.1	108.16	15	15	1.1507E2	3	1	3		23870	ras-related protein RABA1f-like (XP_016479035.1)
218	1120	NbD001767.1	107.85	9	9	5.6991E1	3	1	5	Oxidation (M)	40550	pyruvate dehydrogenase E1 component subunit beta-1 mitochondrial-like (XP_019236330.1)
316	7681	NbD030408.1	107.74	4	4	8.4053E1	3	3	3		79225	long chain acyl-CoA synthetase 8 (XP_019249337.1)
186	7663	NbD006784.1	106.76	8	8	4.3097E2	4	4	6		78235	uncharacterized protein LOC109225373 (XP_019245555.1)
449	1050	NbD050608.1	106.04	8	8	2.9011E2	2	2	2		33360	ATP synthase subunit gamma mitochondrial-like (XP_019243730.1)
442	810	NbD004978.1	105.50	4	4	3.0444E2	2	2	2		67690	NADH dehydrogenase [ubiquinone] iron-sulfur protein 1 mitochondrial-like (XP_016500126.1)
204	7676	NbD008897.1	104.86	7	7	0	3	1	6	Deamidation (NQ)	58532	trans-cinnamate 4-monooxygenase-like (XP_016493546.1)
156	797	NbD009418.1	104.57	12	12	0	3	1	8	Carbamidomethylation	28265	chlorophyll a-b binding protein 50 chloroplastic-like (XP_009782921.1)
307	7666	NbE05065906.1	104.14	5	5	0	3	3	3		73022	acyl-CoA-binding domain-containing protein 4 (XP_019237186.1)
335	7672	NbD043412.1	102.54	8	8	7.7923E2	3	3	3		51177	lysine histidine transporter 1-like (XP_016467562.1)
405	7700	NbD022809.1	102.54	5	5	1.1457E2	2	2	2		50390	3-ketoacyl-CoA thiolase 2 peroxisomal-like (XP_009629663.1)
364	1481	NbD010326.1	102.29	9	9	9.1271E2	2	2	3	Carbamidomethylation	26263	chlorophyll a-b binding protein 6A chloroplastic (XP_019224862.1)
327	2326	NbD034865.1	101.62	7	7	4.3783E2	3	3	3		29593	uncharacterized protein LOC104241754 (XP_009794986.1)
398	1121	NbD049084.1	98.34	3	3	3.6048E2	2	2	2		75835	glyoxysomal fatty acid beta-oxidation multifunctional protein MFP-a (XP_009769326.1)
399	7690	NbD005445.1	98.07	3	3	9.2051E1	2	2	2		78104	peroxisomal fatty acid beta-oxidation multifunctional protein AIM1-like (XP_016472166.1)
206	1982	NbD016224.1	97.66	11	11	4.4179E3	1	1	6		17209	Partial chlorophyll a-b binding protein CP24 10A chloroplastic-like (XP_016469705.1)
320	576	NbD036879.1	97.35	3	3	79290	2	2	3		76966	peroxisomal fatty acid beta-oxidation multifunctional protein AIM1-like isoform X1 (XP_018627215.1)
406	7705	NbD020124.1	95.82	10	10	0	2	2	2	Carbamidomethylation	28608	heme-binding protein 2-like (XP_016458361.1)
253	1212	NbD044567.1	95.82	4	4	1.2031E2	2	2	4		75244	stromal 70 kDa heat shock-related protein chloroplastic (XP_009775069.1)
354	2145	NbD038998.1	95.77	5	5	0	2	1	3	Oxidation (M)	62004	AAA-ATPase At3g28580-like (XP_019247198.1)
287	1327	NbD010269.1	94.54	6	6	0	2	2	4		57850	calcium-dependent protein kinase 2-like (XP_009798561.1)
215	7664	NbD025146.1	94.23	3	3	7.0704E2	3	3	5		110027	phosphoenolpyruvate carboxylase-like (XP_016507808.1)
291	7714	NbE03061321.1	93.75	4	4	9.2512E2	2	2	4	Carbamidomethylation	52829	cyprosin-like (XP_016437141.1)
306	65	NbE05068618.1	93.73	2	2	3.1193E2	2	2	3		112704	alanine--tRNA ligase-like (XP_016484101.1)
195	1031	NbD014347.1	91.65	6	6	3.1328E2	3	3	6	Oxidation (M)	58984	Partial elongation factor 2 (XP_019254161.1)
401	7691	NbD036670.1	91.28	11	11	4.2107E2	2	2	2		23020	kunitz trypsin inhibitor 2-like (XP_019244706.1)
337	658	NbD022682.1	90.72	8	8	8.2064E1	3	3	3		37703	protein RETICULATA-RELATED 4 chloroplastic-like (XP_019231614.1)
435	1346	NbD019850.1	90.08	7	7	0	2	2	2		36707	PI-PLC X-box domain-containing protein DDB_G0293730-like (XP_016515596.1)
341	7679	NbD021190.1	89.28	12	12	1.1255E2	3	3	3	Oxidation (M)	33825	protein STRICTOSIDINE SYNTHASE-LIKE 10-like isoform X2 (XP_018621970.1)
302	7688	NbD007720.1	87.71	4	4	2.2232E2	2	2	3		59968	cannabidiolic acid synthase-like (XP_016464531.1)
248	616	NbD015375.1	86.94	6	6	2.3434E2	2	2	4		37614	malate dehydrogenase glyoxysomal (XP_016475886.1)
312	7674	NbD006317.1	86.49	18	18	1.3913E2	3	3	3		20001	signal peptidase complex catalytic subunit SEC11A-like (XP_019246786.1)
554	7844	NbD052261.1	85.18	6	6	5.4267E1	1	1	1	Oxidation (M)	26600	Partial peroxidase P7-like (XP_016507421.1)
259	572	NbD029274.1	84.04	10	10	6.1515E2	4	4	4	Oxidation (M)	45996	farnesyl pyrophosphate synthase 1-like (XP_019251827.1)
267	7699	NbD028787.1	82.32	4	4	0	2	2	4		68229	dynamin-related protein 5A (XP_019229600.1)
525	1820	NbD017775.1	82.11	2	2	445800	1	1	1		61892	CLP protease regulatory subunit CLPX1 mitochondrial-like (XP_016473014.1)
383	1162	NbD038898.1	81.93	6	6	128600	2	1	2		38691	mitochondrial phosphate carrier protein 3 mitochondrial-like (XP_019247517.1)
458	1758	NbD039683.1	81.84	2	2	5.9878E1	2	2	2		131884	nodal modulator 3 (XP_016491513.1)
555	2177	NbD000413.1	80.60	3	3	0	1	1	1		58775	inorganic phosphate transporter 1-4-like (XP_019238150.1)
233	7718	NbD050982.1	79.62	3	3	2.5885E2	2	2	5		64846	serine/threonine-protein phosphatase 2A 65 kDa regulatory subunit A beta isoform-like (XP_019248199.1)
457	7729	sp|Q1KZ55|MVP_CILVC	79.18	7	7	1.2659E2	2	2	2	Deamidation (NQ)	32532	Putative movement protein OS=Citrus leprosis virus C (isolate Citrus sinesis/Brazil/Cordeiropolis/2003) OX=686950 GN=MP PE=3 SV=1
560	7853	NbE05068298.1	79.02	6	6	0	1	1	1		24991	probable glutathione S-transferase (XP_009606319.1)
305	1913	NbD016951.1	78.79	4	4	9.7843E1	2	2	3		69519	dynamin-related protein 1E-like (XP_019224350.1)
446	1958	NbD024074.1	78.74	3	3	0	2	1	2		64534	peptide-N4-(N-acetyl-beta-glucosaminyl)asparagine amidase A-like (XP_016463897.1)
329	1116	NbE03054496.1	77.23	2	2	1.9023E2	2	2	3		84931	heat shock 70 kDa protein 14-like isoform X2 (XP_009610837.1)
506	4176	NbD011471.1	77.13	2	2	0	1	1	1		97506	probable linoleate 9S-lipoxygenase 5 (XP_019230725.1)
537	7805	NbD016549.1	77.00	11	11	0	1	1	1		11168	Partial histone 2b (ABM67703.1)
463	7855	NbD017546.1	76.99	5	5	0	1	1	2		25991	glutathione transferase GST 23-like (XP_016453165.1)
503	7754	NbE05066089.1	76.74	1	1	0	1	1	1		106146	cellulose synthase-like protein E1 isoform X2 (XP_009793109.1)
397	7689	NbD008017.1	76.59	4	4	0	2	2	2		48638	uncharacterized protein LOC109205588 (XP_019223847.1)
343	7682	NbE44070987.1	76.04	9	9	0	3	1	3	Oxidation (M)	33141	hypersensitive-induced response protein 1-like isoform X1 (XP_016445844.1)
344	7685	NbD005346.1	75.19	10	10	6.0833E1	3	1	3	Oxidation (M)	31485	hypersensitive-induced response protein 1-like (XP_016476625.1)
557	2030	NbE03059425.1	75.00	3	3	3.8012E1	1	1	1		52069	serine hydroxymethyltransferase 4 (XP_016502779.1)
580	2257	NbD021674.1	74.13	4	4	0	1	1	1		28502	chlorophyll a-b binding protein 13 chloroplastic (XP_016470988.1)
462	4002	NbD022622.1	72.38	2	2	0	1	1	2		90483	glutamine--tRNA ligase (XP_009626236.1)
559	7850	NbD032025.1	71.82	3	3	0	1	1	1		57572	DEAD-box ATP-dependent RNA helicase 8-like (XP_019252209.1)
296	685	NbD047786.1	71.67	7	7	3.4389E3	2	2	3	Deamidation (NQ)	29106	chlorophyll a-b binding protein 8 chloroplastic-like (XP_016461266.1)
561	7858	NbD009662.1	70.28	2	2	0	1	1	1		70561	lysM domain receptor-like kinase 4 (XP_019224379.1)
391	2344	NbD016799.1	70.23	3	3	8.0051E1	2	1	2		93478	chaperone protein ClpB4 mitochondrial-like (XP_016465671.1)
379	2315	NbD037800.1	69.61	3	3	2.8896E2	2	1	2		84916	pyrophosphate-energized membrane proton pump 2 isoform X1 (XP_009763472.1)
579	7917	NbD033210.1	68.94	4	4	1.7412E2	1	1	1		27680	clathrin light chain 2-like (XP_019250106.1)
562	7861	NbD014387.1	68.40	8	8	93950	1	1	1		17313	Partial ATP synthase subunit d mitochondrial-like (XP_016435733.1)
563	7868	NbD024309.1	68.36	6	6	1.1447E2	1	1	1		24073	tyramine N-feruloyltransferase 4/11 (XP_019254384.1)
565	7872	NbE05066209.1	68.20	7	7	2.0253E3	1	1	1		18454	60S ribosomal protein L10 (XP_019250516.1)
470	7885	NbD038904.1	67.53	3	3	0	1	1	2		39972	bifunctional protein FolD 4 chloroplastic-like (XP_016512010.1)
377	7692	NbD038044.1	66.09	11	11	1.5606E2	2	1	2		18445	universal stress protein PHOS32-like (XP_019235829.1)
373	7890	NbD041670.1	65.29	2	2	0	1	1	3		57144	serine/threonine protein phosphatase 2A 55 kDa regulatory subunit B beta isoform isoform X1 (XP_016473641.1)
403	1654	NbD051726.1	65.05	3	3	0	2	2	2		66951	glucose-6-phosphate dehydrogenase (BAK22408.1)
366	7724	NbD044570.1	64.88	4	4	0	2	2	3		52798	coatomer subunit delta-like (XP_016498340.1)
567	1619	NbD022653.1	63.22	5	5	6.6345E2	1	1	1		25045	probable glutathione S-transferase (XP_019250583.1)
568	7880	NbD026918.1	62.43	6	6	0	1	1	1		22949	Partial acylsugar acyltransferase 3-like (XP_016453912.1)
572	7887	NbD000252.1	61.58	7	7	0	1	1	1	Deamidation (NQ)	18044	CASP-like protein PIMP1 (XP_019224783.1)
576	7895	NbD033549.1	61.48	10	10	5.2307E2	1	1	1		11427	histone 4 (AIZ04728.1)
524	7781	NbD030618.1	60.67	2	2	0	1	1	1		62887	hsp70-Hsp90 organizing protein 2-like (XP_009595716.1)
469	7884	NbD022839.1	60.63	3	3	7.9975E1	1	1	2		56919	premnaspirodiene oxygenase-like (XP_019235789.1)
541	7913	NbD045848.1	56.85	3	3	0	1	1	1		44362	fructose-1 6-bisphosphatase chloroplastic-like (XP_019242936.1)
526	2396	NbE44072868.1	56.79	2	2	2.6166E2	1	1	1		41336	polyadenylate-binding protein RBP45-like (XP_019225660.1)
587	2570	NbE44070994.1	56.55	4	4	1.9212E2	1	1	1		30979	tobamovirus multiplication protein 3-like (XP_016515048.1)
477	7923	NbD034874.1	54.49	2	2	0	1	1	2		58807	alpha-L-fucosidase 1 (XP_019225350.1)
584	7922	NbD012761.1	54.36	1	1	0	1	1	1	Oxidation (M)	114109	calcium-transporting ATPase 4 plasma membrane-type-like (XP_019265035.1)
592	7934	NbD036111.1	54.21	2	2	147900	1	1	1		46836	calreticulin-3-like (XP_016452363.1)
478	7924	NbE44072063.1	54.15	4	4	1.1642E2	1	1	2		32599	60S acidic ribosomal protein P0 (XP_019224266.1)
418	4291	NbD046180.1	53.87	2	2	0	1	1	2		54405	protein disulfide-isomerase-like (XP_018631719.1)
589	7930	NbD052167.1	53.53	2	2	116400	1	1	1		52861	Partial vesicle-fusing ATPase-like (XP_016498766.1)
420	7771	NbD002457.1	53.07	3	3	1.0749E2	1	1	2		39796	mitochondrial alternative oxidase 1a (AGZ61934.1)
390	7698	NbD020266.1	52.89	4	4	1.5631E2	2	2	2		58065	cytochrome P450 71A1-like (XP_016505274.1)
481	5936	NbD048296.1	52.59	4	4	7.4199E1	1	1	2		44643	glyceraldehyde-3-phosphate dehydrogenase GAPCP2 chloroplastic-like (XP_019260465.1)
545	893	NbE03058724.1	52.11	2	2	0	1	1	1		60911	protein TIC 62 chloroplastic isoform X4 (XP_009804194.1)
520	7770	NbD006717.1	51.91	1	1	5.1145E1	1	1	1		75148	long chain acyl-CoA synthetase 1-like (XP_016457061.1)
424	7789	NbE05065166.1	51.77	5	5	0	1	1	2		28331	(-)-isopiperitenone reductase-like isoform X2 (XP_019252211.1)
501	7707	NbD012155.1	51.21	3	3	9.8076E1	1	1	1	Deamidation (NQ)	36220	annexin D4-like (XP_016448299.1)
389	1724	NbE03056927.1	50.83	8	8	1.8158E2	2	2	2		27467	probable ATP synthase 24 kDa subunit mitochondrial (XP_016487066.1)
594	1659	NbD042499.1	50.83	3	3	1.1743E2	1	1	1		47060	basic leucine zipper and W2 domain-containing protein 2-like (XP_019245687.1)
593	2395	NbD019057.1	50.74	3	3	1.1683E2	1	1	1		37666	thylakoid lumenal 29 kDa protein chloroplastic (XP_016473265.1)
544	7940	NbD021449.1	50.71	4	4	72930	1	1	1		29602	uncharacterized protein LOC109220418 (XP_019240438.1)
597	2448	NbD004234.1	50.58	6	6	2.9173E2	1	1	1		17860	protein CURVATURE THYLAKOID 1A chloroplastic-like (XP_016488445.1)
536	5100	NbD024921.1	50.56	2	2	3.6567E1	1	1	1		91926	dynamin-related protein 3B-like (XP_019243165.1)
605	7954	NbD001618.1	49.44	2	2	2.7376E2	1	1	1		49964	spermidine coumaroyl-CoA acyltransferase (XP_009619891.1)
603	1371	NbD017127.1	47.38	3	3	0	1	1	1		34177	asparagine synthetase [glutamine-hydrolyzing] 2-like partial (XP_016494160.1)
600	7949	NbD052262.1	46.95	4	4	0	1	1	1		28433	reticulon-like protein B2 (XP_016468069.1)
598	7947	NbD047926.1	46.82	6	6	0	1	1	1		29559	thioredoxin-like protein HCF164 chloroplastic (XP_016503898.1)
601	1246	NbD021663.1	46.60	2	2	6.8413E1	1	1	1		76047	NADPH--cytochrome P450 reductase (XP_009786522.1)
604	7952	NbD030128.1	46.47	3	3	9.3817E1	1	1	1		33345	psbP domain-containing protein 5 chloroplastic-like isoform X1 (XP_016504418.1)
608	7959	NbE03057405.1	45.31	3	3	2.1197E2	1	1	1		38545	uncharacterized protein LOC104218353 (XP_009767130.1)
607	7956	NbE03058799.1	44.27	8	8	5.8779E1	1	1	1		13824	NADH dehydrogenase [ubiquinone] 1 beta subcomplex subunit 9-like isoform X2 (XP_019242706.1)
612	7972	NbD039526.1	44.09	2	2	4.3616E2	1	1	1		65444	protein NRT1/ PTR FAMILY 2.11-like (XP_009764700.1)
415	7740	NbE03062093.1	43.32	2	2	0	1	1	2		41413	calreticulin isoform X2 (XP_009804594.1)
610	7962	NbD013026.1	43.21	3	3	0	1	1	1		35156	thioredoxin reductase 2 (XP_009763795.1)
611	7968	NbE05066587.1	42.24	1	1	3.4684E3	1	1	1		93751	transportin-1-like (XP_016472639.1)
613	7977	NbD029078.1	42.24	3	3	6.8181E1	1	1	1		39782	Partial glycerophosphodiester phosphodiesterase GDPD6-like isoform X1 (XP_016509414.1)
516	7752	NbD021385.1	41.74	3	3	0	1	1	1		41350	Partial UTP--glucose-1-phosphate uridylyltransferase-like (XP_019245440.1)
376	7973	NbE03057421.1	41.59	4	4	1.8458E2	1	1	3	Oxidation (M)	37530	altered inheritance of mitochondria protein 32-like (XP_019226506.1)
534	7796	NbD052289.1	41.28	1	1	105200	1	1	1	Deamidation (NQ)	143771	ethylene-insensitive protein 2 (XP_019257244.1)
615	7981	NbD038396.1	41.15	9	9	6.8304E1	1	1	1		12143	peptidyl-prolyl cis-trans isomerase FKBP12-like (XP_016514534.1)
614	7980	NbD049744.1	41.09	10	10	0	1	1	1		14526	uncharacterized protein LOC109209257 (XP_019228035.1)
618	7984	NbD010512.1	40.36	2	2	0	1	1	1		54662	ubiquitin carboxyl-terminal hydrolase 6 isoform X1 (XP_009593930.1)
505	1720	NbD003605.1	39.84	3	3	2.0972E2	1	1	1		47501	26S protease regulatory subunit 6A homolog (XP_019227878.1)
547	7987	NbD037273.1	39.33	3	3	4.6636E3	1	1	1	Deamidation (NQ)	40323	protein SLOW GREEN 1 chloroplastic-like (XP_016481048.1)
622	7990	NbE44072884.1	39.11	4	4	0	1	1	1		22776	GDT1-like protein 4 (XP_016488229.1)
621	1248	NbD030533.1	39.03	1	1	0	1	1	1		101078	NRC2b (ALQ52762.1)
620	7988	NbD037785.1	38.67	3	3	2.1824E2	1	1	1		42300	glycerate dehydrogenase (XP_009782769.1)
494	2939	NbD015424.1	38.49	3	3	8.3424E1	1	1	1		41646	pyruvate dehydrogenase E1 component subunit alpha mitochondrial-like (XP_009784209.1)
626	7994	NbD000786.1	37.91	8	8	0	1	1	1		12917	Partial 40S ribosomal protein S5-like (XP_016493595.1)
625	7992	NbD034828.1	37.81	7	7	0	1	1	1	Oxidation (M)	20281	dirigent protein 22-like (XP_019261455.1)
519	7762	NbE05068318.1	37.60	3	3	0	1	1	1		31815	prohibitin-1 mitochondrial-like (XP_019263650.1)
523	7777	NbE03055815.1	37.53	3	3	7.2106E2	1	1	1		38954	eukaryotic translation initiation factor 2 subunit alpha-like (XP_016497175.1)
504	3105	NbE05066698.1	37.31	2	2	0	1	1	1		67873	dihydrolipoyllysine-residue acetyltransferase component 1 of pyruvate dehydrogenase complex mitochondrial (XP_019247382.1)
628	8001	NbD021204.1	36.99	5	5	8.4352E1	1	1	1		22593	40S ribosomal protein S7 (XP_016460692.1)
496	2960	NbD031238.1	36.86	1	1	2.1518E3	1	1	1	Oxidation (M)	165144	uncharacterized protein LOC104211659 isoform X2 (XP_009759054.1)
531	7787	NbD004270.1	36.16	1	1	0	1	1	1		115554	2-oxoglutarate dehydrogenase mitochondrial-like (XP_019254270.1)
513	7748	NbD041625.1	36.10	4	4	0	1	1	1		25489	probable glutathione S-transferase parA (XP_009776045.1)
393	5012	NbD045419.1	35.83	1	1	0	1	1	2		65387	NADP-dependent malic enzyme-like (XP_016502034.1)
522	7774	NbD043450.1	35.73	1	1	0	1	1	1		97798	Partial exportin-2 (XP_019267377.1)
629	7106	NbD012895.1	35.65	3	3	0	1	1	1		47340	zingipain-2-like (XP_016497810.1)
538	7832	NbD003284.1	35.64	4	4	0	1	1	1		39491	probable protein disulfide-isomerase A6 (XP_016486857.1)
518	7758	NbE03055775.1	35.59	2	2	0	1	1	1		49917	trafficking protein particle complex subunit 13 isoform X1 (XP_019251949.1)
634	8011	NbD009521.2	35.59	2	2	0	1	1	1		45168	calcium-dependent protein kinase 5-like (XP_016516068.1)
508	7786	NbD049318.1	35.35	2	2	7.2438E1	1	1	1		71846	phosphoenolpyruvate carboxykinase [ATP]-like (XP_016451291.1)
491	8020	NbD050000.1	35.23	3	3	0	1	1	2		34730	Partial mitogen-activated protein kinase kinase 5-like (XP_016445831.1)
635	2241	NbD006562.1	35.06	4	4	0	1	1	1	Carbamidomethylation	29985	Partial eukaryotic translation initiation factor 2 subunit alpha-like (XP_016475076.1)
