# Supplementary material for: From darkness to light: Genetic manipulation of an atypical plant virus unveils key insights into kitavirus biology, highlighting capsid protein and eIF4A engagement to drive viral infection
Source: PLoS Pathog. 2025 Aug 1;21(8):e1013388. doi: 10.1371/journal.ppat.1013388 (PMC12334043; doi:10.1371/journal.ppat.1013388)
Supplement: S1 Data — (XLSX) [file ppat.1013388.s017.xlsx]

## Sheet: Fig. 1 D
Relative quantification of CiLV-C RNA1 and RNA2
				Replications
			RNA1	1	2	3	Mean	Std deviation
			CiLV-C Wt	25.252	26.617	21.505	24.458	2.56626
			CiLV-C-GFP-p29	5.372	7.144	9.109	7.20833	1.11639
			CiLV-C p29-GFP	1.616	1.876	1.509	1.667	0.18409
				Replications
			RNA2	1	2	3	Mean	Std deviation
			CiLV-C Wt	69.325	73.351	70.801	23.7197	0.678912
			CiLV-C-GFP-p29	13.943	14.024	13.935	4.65578	0.0164125
			CiLV-C p29-GFP	16.732	12.624	15.263	4.95767	0.693861
			pValue	RNA1	RNA2
			WT vs GFP-p29	0.000768921	1.07053e-06
			WT vs p29-GFP	0.000118912	4.74953e-06
			GFP-p29 vs p29-GFP	0.0069418	0.493138

## Sheet: Fig. 3 B
Fooci area measurement (mm2)
6 dpi
WT	0.048	0.128	0.19	0.094	0.048	0.05	0.183	0.05	0.042	0.047	0.076	0.096	0.087	0.206	0.045	0.086	0.558	0.058	0.042	0.106	0.203	0.088	0.074	0.092	0.31	0.044	0.156	0.129	0.095	0.085	0.048	0.045	0.096	0.076	0.045	0.206	0.039	0.254	0.111	0.062	0.164
P15	0.114	0.051	0.046	0.089	0.299	0.209	0.059	0.278	0.038	0.184	0.072	0.084	0.04	0.185
p61	0.059	0.137	0.136	0.033	0.099	0.098	0.033	0.099	0.12	0.05	0.126	0.074	0.213	0.373	0.068	0.084	0.052	0.053	0.075	0.069	0.119	0.25	0.169	0.106	0.151	0.045	0.065	0.059	0.045	0.096	0.062	0.05	0.059	0.056	0.041	0.129	0.087	0.449	0.041	0.066	0.053	0.066	0.099	0.1
MP	0.014	0.012	0.012	0.014	0.013	0.036	0.015	0.016	0.012	0.015	0.025	0.014	0.036	0.022	0.011	0.014	0.036	0.022	0.021	0.011	0.015	0.016	0.019	0.046	0.015	0.011	0.007	0.006	0.011	0.008	0.007	0.006	0.021	0.016	0.009
p24	0.052	0.11	0.162	0.059	0.05	0.119	0.061	0.182	0.058	0.048	0.049	0.105	0.04	0.13	0.075	0.118
p15/p61	0.021	0.025	0.17	0.039	0.027	0.032	0.022	0.069	0.049	0.025	0.05	0.057	0.047	0.073	0.021	0.088	0.036	0.055	0.036	0.063	0.08	0.038
10 dpi
WT	0.247	0.156	0.19	0.047	0.155	0.101	0.07	0.731	0.095	1.683	0.199	0.092	0.869	1.858	0.215	0.087	0.399	0.043	0.047	0.06	0.085	0.056	0.315	0.108	0.15	0.06	0.158	0.09	1.175	0.744	0.107	0.049	0.202	0.066	1.345	0.622	0.496	1.93	0.068	0.132	0.269	1.221	0.057	0.252	0.344	0.104	1.249	0.319	0.052
P15	0.095	0.068	0.091	0.887	0.631	0.055	0.615	0.371	0.147	0.309	0.303	0.112	0.591	0.488	0.084	0.057	0.332	0.057	0.315	0.321	0.148	0.181	1.243	0.213	0.956	0.056	0.127	0.146	0.096	0.066	0.236	0.424	0.068	0.043	0.206	0.996	0.766	0.154	0.069	0.047	0.103	0.052	0.053	0.04	0.067	0.818	0.046	0.581	0.149
p61	1.166	0.072	0.889	0.261	0.186	1.077	0.053	0.153	0.108	0.137	0.432	0.253	0.081	0.612	0.072	0.104	0.162	0.202	1.375	0.081	0.151	0.512	0.231	0.365	0.044	0.057	0.676	0.193	0.047	0.391	0.048	1.474	0.045	0.297	0.83	0.173	0.042	0.394	0.068	0.181	0.129	0.144	0.159	0.065	0.084	0.341	0.092	0.378	0.063
MP	0.01	0.011	0.011	0.011	0.026	0.03	0.034	0.013	0.014	0.024	0.028	0.012	0.012	0.01	0.011	0.012	0.01	0.029	0.02	0.024	0.023	0.015	0.006	0.007	0.009	0.013	0.012	0.006	0.007	0.013	0.011	0.016	0.025	0.011	0.016	0.026	0.008	0.007	0.01	0.019	0.005	0.006	0.01	0.008	0.005	0.01	0.023	0.008	0.006
p24	1.148	0.042	0.132	0.313	0.28	0.372	0.101	0.376	0.411	0.265	0.121	0.13	0.064	0.266	0.155	0.496	0.085	0.089	0.046	0.292	0.242	0.349	0.152	0.158	0.499	0.09	0.447	0.187	0.149	1.051	0.094	0.235	0.061	1.279	0.539	0.061	0.47	0.328	0.079	1.372	0.325	0.726	0.178	1.381	0.198	0.524	0.518	0.548	0.417
p15/p61	0.273	0.241	0.103	0.164	0.566	0.133	0.155	0.175	0.17	0.067	0.137	0.084	0.283	0.115	0.346	0.05	0.44	0.042	0.519	0.265	0.053	0.137	0.111	0.314	0.954	0.12	0.059	0.082	0.043	0.058	0.05	0.199	0.053	0.044	0.23	0.048	0.143	0.064	0.152	0.044	0.071	0.083	0.309	0.119	0.044	0.361	0.584	0.066	0.132
	Mean		Std deviation
	6 dpi	10 dpi	6 dpi	10 dpi
WT	0.113707	0.301619	0.0963676	0.333308
P15	0.124857	0.308859	0.0896985	0.31048
p61	0.102591	0.330948	0.0825538	0.339258
MP	0.0166857	0.0155534	0.00931088	0.00979669
p24	0.088625	0.353873	0.0443529	0.330303
p15/p61	0.0510455	0.170984	0.0331583	0.162093
p value (6 dpi)
WT Vs, p15	0.705422
WT Vs. p61	0.568635
WT Vs. MP	9.0913e-08
WT Vs. p24	0.323342
WT Vs. p15/p61	0.00452571
p value (10 dpi)
WT Vs. p15	0.879719
WT Vs. p61	0.384492
WT Vs. MP	2.97363e-16
WT Vs. p24	0.310226
WT Vs. p15/p61	0.00293112
[truncated: 182 more columns]

## Sheet: Fig. 3 F
Count of foci number
		RNA1	RNA1+RNA2	RNA2
		Green	Green + Red	Red			Green	Green + Red	Red
		1	1	0		Sum	100	74	0
		1	1
		1	1
		1	1
		1	1
		1	1
		1	1
		1	1
		1	1
		1	1
		1	1
		1	1
		1	1
		1	1
		1	1
		1	1
		1	1
		1	1
		1	1
		1	1
		1	1
		1	1
		1	1
		1	1
		1	1
		1	1
		1	1
		1	1
		1	1
		1	1
		1	1
		1	1
		1	1
		1	1
		1	1
		1	1
		1	1
		1	1
		1	1
		1	1
		1	1
		1	1
		1	1
		1	1
		1	1
		1	1
		1	1
		1	1
		1	1
		1	1
		1	1
		1	1
		1	1
		1	1
		1	1
		1	1
		1	1
		1	1
		1	1
		1	1
		1	1
		1	1
		1	1
		1	1
		1	1
		1	1
		1	1
		1	1
		1	1
		1	1
		1	1
		1	1
		1	1
		1	1
		1
		1
		1
		1
		1
		1
		1
		1
		1
		1
		1
		1
		1
		1
		1
		1
		1
		1
		1
		1
		1
		1
		1
		1
		1
		1

## Sheet: Fig. 4 B
Incidence of leprosis leaf injuries
			WT			p29fs			p15fs			p61fs			MPfs			p24fs			p15fs/p61fs
			replicate 1	replicate 2	replicate 3	replicate 1	replicate 2	replicate 3	replicate 1	replicate 2	replicate 3	replicate 1	replicate 2	replicate 3	replicate 1	replicate 2	replicate 3	replicate 1	replicate 2	replicate 3	replicate 1	replicate 2	replicate 3
		5 dpi	0	0	0	0	0	0	0	0	0	0	0	0	0	0	0	0	0	0	0	0	0
		6 dpi	0	0	17	0	0	0	0	0	0	0	0	0	0	0	0	0	0	0	0	0	0
		7 dpi	38	70	155	0	0	0	0	16	0	260	165	69	0	0	0	17	22	11	0	0	0
		8 dpi	48	212	110	0	0	0	0	14	0	223	200	89	0	0	0	48	16	3	0	0	0
		9 dpi	67	150	340	0	0	0	0	39	4	328	227	140	0	0	0	92	79	32	0	0	0
		10 dpi	130	157	323	0	0	0	8	49	8	336	265	63	0	0	0	143	144	28	0	0	0
		11 dpi	84	166	429	0	0	0	36	119	8	339	274	112	0	0	0	261	145	33	6	16	0
		12 dpi	99	212	386	0	0	0	159	129	61	238	217	115	0	0	0	221	182	40	28	31	1
		13 dpi	105	209	388	0	0	0	130	157	84	240	295	113	0	0	0	309	181	45	37	32	1
			Sum
			WT	p29fs	p15fs	p61fs	MPfs	p24fs	p15fs/p61fs
		5 dpi	0	0	0	0	0	0	0
		6 dpi	17	0	0	0	0	0	0
		7 dpi	263	0	276	494	0	50	0
		8 dpi	370	0	237	512	0	67	0
		9 dpi	557	0	371	695	0	203	0
		10 dpi	610	0	393	664	0	315	0
		11 dpi	679	0	466	725	0	439	22
		12 dpi	697	0	428	570	0	443	60
		13 dpi	702	0	481	648	0	535	70
		p Value
		WT vs p29fs	5.03616e-07
		WT vs p15fs	0.000267507
		WT vs p61fs	0.651699
		WT vs MPfs	5.03616e-07
		WT vs p24fs	0.0295846
		WT vs p15fs/p61fs	1.21916e-06

## Sheet: Fig. 4 D
Relative quantification of CiLV-C RNA1 and RNA2 from mechanically inoculated leaves
			Replication							Replication
		RNA1	1	2	3	Mean	Std deviation		RNA2	1	2	3	Mean	Std deviation
		WT	4025305	6491991	3775184	4764160	1.50156e+06		WT	2635941	5946991	3223456	3.93546e+06	1.76663e+06
		p29fs	0	0	0	0	0		p29fs	0	0	0	0	0
		p15fs	1278335	1322627	1122456	1.24114e+06	105142		p15fs	529213	377263	266678	391051	131810
		p61fs	3201627	1793749	4571042	3188806	1.38869e+06		p61fs	2497870	1690163	5234941	3.14099e+06	1.85784e+06
		MPfs	1540527	591213	769749	967163	504508		MPfs	324335	112071	235142	223849	106582
		p24fs	1703920	503799	744213	983977	634971		p24fs	875213	327678	288142	497011	328129
		p15fs/p61fs	1308213	1272092	1192284	1.25753e+06	59320.6		p15fs/p61fs	1573042	1392799	880213	1282018	359454
		p Value							p Value
		WT vs. p29	0.00534405						WT vs. p29	0.0181715
		WT vs p15	0.0154264						WT vs p15	0.0256909
		WT vs p61	0.25306						WT vs p61	0.619903
		WT vs MP	0.01424						WT vs MP	0.0221136
		WT vs p24	0.0159156						WT vs p24	0.0295309
		WT vs p15/p61	0.0155816						WT vs p15/p61	0.0633542

## Sheet: Fig. 5 C
Relative quantification of CiLV-C RNA (+) and vcRNA(-) at 6 dpi
		6 dpi	vRNA (+)	vcRNA (-)
		WT	99.301	97.603
		p29fs	0.699	2.397
		Ratio	vRNA (+)	vcRNA (-)
		WT and p29fs	142.062	40.7188

## Sheet: Fig. 5 E
Relative quantification of plus and minus strands CiLV-C RNA1 at 3, 6, 12, and 18 dpi
				Plus-strand		Minus-strand
				WT	p29fs	WT	p29fs
			3 dpi	0.373	0	0	0
			6 dpi	26.016	0.131	23.179	0.309
			12 dpi	44.1948	0.901884	45.4419	1.76686
			18 dpi	116.963	2.07772	157.894	2.35923

## Sheet: Fig. 7 A
Relative accumulation of CiLV-C RNA1 from N. benthamiana leaves overexpressing eIF4A-3xMyc and Lep-HA
				Replication
				1	2	3
			eIF4A-3xMyc	7642418	9667610	7494296
			Lep-HA	1296790	1377083	2362154
				eIF4A-3xMyc	Lep-HA
			Mean	8268108	1.67868e+06
			Std deviation	1.21426e+06	593270
			p Value	0.00107689
			Ratio	4.92538

## Sheet: FIG. 7 B
Relative quantification of eIF4A mRNA (RTqPCR)							Relative quantification of TRV RNA1 (RTqPCR)
		TRV-Empty	TRV-eIF4A				TRV-eIF4A	TRV-empty
		1	0.133				0.405	1
		0.821	0.276				0.625	0.118
		0.825	0.246				0.549	3.356
		0.959	0.132				0.123	4.714
		1.008	0.137
		1.426	0.055
	Mean	1.0065	0.163167			Mean	0.4255	2.297
	Std deviation	0.202334	0.0751208			Std deviation	0.221344	2.11295
	p Value	5.39688e-06				p Value	0.128571

## Sheet: Fig 7D
Relative quantification of eIF4A mRNA (RTqPCR)							Relative quantification of AMV RNA (probe)											Relative quantification of Actin mRNA (RTqPCR)
		AMV WT	AMV-eIF4A					Replications										AMV-eIF4A TCV	AMV-empty TCV
		5.466	1					1	2	3	4	Mean	Std deviation					0.954	1
		5.26	1.725				NbeIF4A	31714602	38762137	29659953	34260338	3.35993e+07	3.92269e+06					0.941	0.682
		5.111	1.353				NbWT	41556167	30028066	31117024	35470539	34542949	5.23344e+06					0.969	0.971
		6.701	1.693				pValue	0.782617										1.099	1.002
																	Mean	0.99075
	Mean	5.6345	1.44275														Std deviation	0.0730679	0.155148
	Std deviation	0.628514	0.294267														p Value	0.403781
	p Value	4.4751e-05

[truncated: 6 more sheets: Fig. 7E, S5 Fig., S7 Fig., S9 B Fig., S13 D Fig., S13 E Fig.]
